# Supplementary material for: Different Prostatic Tissue Microbiomes between High- and Low-Grade Prostate Cancer Pathogenesis
Source: Int J Mol Sci. 2024 Aug 16;25(16):8943. doi: 10.3390/ijms25168943 (PMC11354394; doi:10.3390/ijms25168943)
Supplement: Supplementary file 1 [file ijms-25-08943-s001.zip]

Archive with 1 entries (1 files):
- ijms-3104602-supplementary.pdf
